# Supplementary material for: Associations of Warfarin Use with Risks of Ischemic Cerebrovascular Events and Major Bleeding in Patients with Hyperthyroidism-Related Atrial Fibrillation
Source: Biomedicines. 2022 Oct 22;10(11):2670. doi: 10.3390/biomedicines10112670 (PMC9687236; doi:10.3390/biomedicines10112670)
Supplement: Supplementary file 1 [file biomedicines-10-02670-s001.zip]

Archive with 1 entries (1 files):
- biomedicines-1905835-supplementary.pdf
